# Supplementary material for: Moving Beyond Self-Report in Characterizing Drug Addiction: Using Drug-Biased Behavior to Predict Treatment Completion and Dropout in Heroin-Primary, Medication-Maintained Opioid Use Disorder
Source: Biol Psychiatry Glob Open Sci. 2025 Dec 9;6(2):100667. doi: 10.1016/j.bpsgos.2025.100667 (PMC12860340; doi:10.1016/j.bpsgos.2025.100667)
Supplement: Key Resources Table [file mmc2.xlsx]

## Sheet: Key Resources Table
KEY RESOURCES TABLE
Resource Type	Specific Reagent or Resource	Source or Reference	Identifiers	Additional Information
Add additional rows as needed for each resource type	Include species and sex when applicable.	Include name of manufacturer, company, repository, individual, or research lab. Include PMID or DOI for references; use “this paper” if new.	Include catalog numbers, stock numbers, database IDs or accession numbers, and/or RRIDs. RRIDs are highly encouraged; search for RRIDs at https://scicrunch.org/resources.	Include any additional information or notes if necessary.
Software; Algorithm	R v4.2.2	R Core Team; https://www.r-project.org/	RRID:SCR_001905	Statistical computing environment
Software; Algorithm	rstatix	Kassambara A; https://cran.r-project.org/package=rstatix	RRID:SCR_021240	Used for ANOVA (anova_test)
Software; Algorithm	stats (base R)	R Core Team (bundled with R)	N/A (part of base R)	Used for shapiro.test, bartlett.test, t.test, wilcox.test, glm, summary, anova
Software; Algorithm	psych	Revelle W; https://cran.r-project.org/package=psych	RRID:SCR_019098	Used for factor analysis (fa)
Software; Algorithm	MuMIn	Bartoń K; https://cran.r-project.org/package=MuMIn	RRID:SCR_015638	Used for model fit (r.squaredGLMM)
Software; Algorithm	parameters	Lüdecke D, et al.; https://cran.r-project.org/package=parameters	RRID:SCR_022220	Used for standardized regression parameters (standardize_parameters)
Software; Algorithm	ggplot2	Wickham H; https://ggplot2.tidyverse.org/	RRID:SCR_014601	Used for data visualization (ggplot)
